# Supplementary material for: Online Discussion on #KidneyStones: A Longitudinal Assessment of Activity, Users and Content
Source: PLoS One. 2016 Aug 18;11(8):e0160863. doi: 10.1371/journal.pone.0160863 (PMC4990296; doi:10.1371/journal.pone.0160863)
Supplement: S1 Table — (XLSX) [file pone.0160863.s001.xlsx]

## Sheet: Blatt1
Supplementary Table 1. Geolocation of users of the #KidneyStones online discussion on Twitter
Country analysis					Continent analysis
Rank	Country	Users	Percent		Rank	Continent	Users	Percent (out of 1815 identifiable locations)
1	(Not provided or not identifiable)	1604	46.8%		1	North America	1150	63.36%
2	United States of America	1030	30.1%		2	Europe	296	16.31%
3	United Kingdom	127	3.71%		3	Asia	188	10.36%
4	Canada	94	2.74%		4	Africa	73	4.02%
5	India	84	2.45%		5	South America	61	3.36%
6	Australia	37	1.08%		6	Australia	47	2.59%
7	Nigeria	25	0.73%
8	Philippines	21	0.613%
9	Spain	20	0.584%
9	Mexico	20	0.584%
9	Germany	20	0.584%
10	South Africa	19	0.555%
11	Russia	17	0.496%
11	Brazil	17	0.496%
12	France	13	0.38%
13	Saudi Arabia	12	0.35%
14	Turkey	10	0.292%
14	Georgia	10	0.292%
15	Finland	9	0.263%
15	Pakistan	9	0.263%
16	New Zealand	8	0.234%
16	Netherlands	8	0.234%
17	Belgium	7	0.204%
17	Slovenia	7	0.204%
17	Ireland	7	0.204%
18	China	6	0.175%
18	(Pending)	6	0.175%
18	Italy	6	0.175%
18	Trinidad and Tobago	6	0.175%
19	Panama	5	0.146%
19	Indonesia	5	0.146%
19	Japan	5	0.146%
19	Colombia	5	0.146%
19	Kuwait	5	0.146%
20	Poland	4	0.117%
20	Sri Lanka	4	0.117%
20	Switzerland	4	0.117%
20	Greece	4	0.117%
20	Venezuela	4	0.117%
20	El Salvador	4	0.117%
20	South Korea	4	0.117%
21	Zambia	3	0.0876%
21	Ghana	3	0.0876%
21	Kenya	3	0.0876%
21	Iraq	3	0.0876%
21	Nepal	3	0.0876%
21	Iceland	3	0.0876%
21	Singapore	3	0.0876%
21	Argentina	3	0.0876%
21	Iran	3	0.0876%
21	Sweden	3	0.0876%
21	Malaysia	3	0.0876%
21	Costa Rica	3	0.0876%
21	Peru	3	0.0876%
22	Norway	2	0.0584%
22	Bolivia	2	0.0584%
22	Vietnam	2	0.0584%
22	Austria	2	0.0584%
22	Chile	2	0.0584%
22	Portugal	2	0.0584%
22	North Korea	2	0.0584%
22	Estonia	2	0.0584%
22	Tanzania	2	0.0584%
22	Syria	2	0.0584%
22	Lebanon	2	0.0584%
22	Romania	2	0.0584%
22	São Tomé and Príncipe	2	0.0584%
22	Dominican Republic	2	0.0584%
22	Kyrgyzstan	2	0.0584%
22	Bahrain	2	0.0584%
22	Puerto Rico	2	0.0584%
22	Hong Kong	2	0.0584%
22	Suriname	2	0.0584%
22	Liberia	2	0.0584%
22	South Georgia and the South Sandwich Islands	2	0.0584%
23	Nicaragua	1	0.0292%
23	Albania	1	0.0292%
23	Cameroon	1	0.0292%
23	Laos	1	0.0292%
23	Jamaica	1	0.0292%
23	Qatar	1	0.0292%
23	Bangladesh	1	0.0292%
23	Belarus	1	0.0292%
23	Sudan	1	0.0292%
23	Guam	1	0.0292%
23	Jersey	1	0.0292%
23	Cyprus	1	0.0292%
23	Chad	1	0.0292%
23	Sierra Leone	1	0.0292%
23	Mozambique	1	0.0292%
23	Rwanda	1	0.0292%
23	Haiti	1	0.0292%
23	Oman	1	0.0292%
23	Guinea	1	0.0292%
23	Central African Republic	1	0.0292%
23	Denmark	1	0.0292%
23	United Arab Emirates	1	0.0292%
23	Monaco	1	0.0292%
23	Taiwan	1	0.0292%
23	Zimbabwe	1	0.0292%
23	New Caledonia	1	0.0292%
23	East Timor	1	0.0292%
23	Kosovo	1	0.0292%
23	Ivory Coast	1	0.0292%
23	Fiji	1	0.0292%
23	Ecuador	1	0.0292%
23	Eritrea	1	0.0292%
