# Supplementary material for: Online Discussion on #KidneyStones: A Longitudinal Assessment of Activity, Users and Content
Source: PLoS One. 2016 Aug 18;11(8):e0160863. doi: 10.1371/journal.pone.0160863 (PMC4990296; doi:10.1371/journal.pone.0160863)
Supplement: S2 Table — (XLSX) [file pone.0160863.s002.xlsx]

## Sheet: Blatt1
Supplementary Table 2. Top 100 Words used in the #KidneyStones online discussion on Twitter
Rank	Word	Tweets	% (of 10,333 Tweets)
1	kidney	4.045	0.391464
2	stones	3.353	0.324494
3	pain	1.233	0.119326
4	urine	1.158	0.112068
5	risk	1.023	0.0990032
6	stone	1.002	0.0969709
7	medical	924	0.0894222
8	people	918	0.0888416
9	dissolve	828	0.0801316
10	symptoms	759	0.073454
11	naturally	729	0.0705507
11	calcium	729	0.0705507
12	know	711	0.0688087
13	signs	697	0.0674538
14	cause	630	0.0609697
15	treatment	604	0.0584535
16	avoid	596	0.0576793
17	costs	543	0.0525501
18	diet	501	0.0484854
19	prone	486	0.0470338
20	kidneys	471	0.0455821
21	dietary	447	0.0432595
22	formation	423	0.0409368
23	video	419	0.0405497
24	ureter	417	0.0403561
25	watch	416	0.0402594
26	causes	399	0.0386141
27	history	390	0.0377432
28	water	386	0.037356
29	developing	372	0.0360012
30	recurrent	354	0.0342592
31	prevent	348	0.0336785
31	free	348	0.0336785
31	drinking	348	0.0336785
31	high	348	0.0336785
32	daily	339	0.0328075
33	caused	336	0.0325172
34	blood	331	0.0320333
35	pass	330	0.0319365
36	disease	327	0.0316462
37	predispose	321	0.0310655
38	magnesium	301	0.02913
39	renal	297	0.0287429
40	common	291	0.0281622
40	cure	291	0.0281622
40	urinary	291	0.0281622
41	natural	282	0.0272912
41	today	282	0.0272912
42	women	279	0.0270009
43	health	270	0.0261299
44	examination	267	0.0258395
45	prevention	264	0.0255492
46	videos	258	0.0249685
47	oxalate	255	0.0246782
47	tips	255	0.0246782
48	intake	252	0.0243879
49	btrmszp	249	0.0240976
50	ksc	246	0.0238072
50	tip	246	0.0238072
51	lithotripsy	237	0.0229362
51	diagnosis	237	0.0229362
52	remedies	234	0.0226459
53	use	231	0.0223556
54	factor	228	0.0220652
54	day	228	0.0220652
54	size	228	0.0220652
55	development	225	0.0217749
56	increasing	222	0.0214846
57	drink	221	0.0213878
58	help	219	0.0211942
59	major	213	0.0206136
59	consumption	213	0.0206136
59	men	213	0.0206136
59	detailed	213	0.0206136
60	analysis	210	0.0203232
61	refers	207	0.0200329
62	certain	204	0.0197426
62	excessive	204	0.0197426
63	known	201	0.0194522
64	fluids	192	0.0185812
64	reduce	192	0.0185812
64	linked	192	0.0185812
65	fitness	189	0.0182909
65	learn	189	0.0182909
65	beauty	189	0.0182909
66	children	186	0.0180006
67	flexible	183	0.0177102
67	smaller	183	0.0177102
67	ureteroscopy	183	0.0177102
68	increase	180	0.0174199
69	hospital	174	0.0168393
69	salt	174	0.0168393
69	foods	174	0.0168393
70	nephrolithiasis	171	0.0165489
71	scans	168	0.0162586
71	passed	168	0.0162586
72	condition	165	0.0159683
72	acid	165	0.0159683
72	form	165	0.0159683
72	associated	165	0.0159683
